# Supplementary material for: Inhibition of SARS-CoV-2 polymerase by nucleotide analogs from a single-molecule perspective
Source: eLife. 2021 Oct 7;10:e70968. doi: 10.7554/eLife.70968 (PMC8497053; doi:10.7554/eLife.70968)
Supplement: Figure 1—figure supplement 1—source data 1. [file elife-70968-fig1-figsupp1-data1.zip]

Archive with 4 entries (4 files):
- 200922 Gel of SARS CoV-2 nsp7 nsp8 nsp12 v2.png
- __MACOSX/._200922 Gel of SARS CoV-2 nsp7 nsp8 nsp12 v2.png
- 200922 Gel of SARS CoV-2 nsp7 nsp8 nsp12 v1.png
- __MACOSX/._200922 Gel of SARS CoV-2 nsp7 nsp8 nsp12 v1.png
