# Supplementary material for: Inhibition of SARS-CoV-2 polymerase by nucleotide analogs from a single-molecule perspective
Source: eLife. 2021 Oct 7;10:e70968. doi: 10.7554/eLife.70968 (PMC8497053; doi:10.7554/eLife.70968)
Supplement: Figure 6—figure supplement 4—source data 1. [file elife-70968-fig6-figsupp4-data1.zip]

Archive with 2 entries (2 files):
- Figure_6_figure_supplement_4_source_data_1.tif
- __MACOSX/._Figure_6_figure_supplement_4_source_data_1.tif
