# Supplementary material for: Inhibition of SARS-CoV-2 polymerase by nucleotide analogs from a single-molecule perspective
Source: eLife. 2021 Oct 7;10:e70968. doi: 10.7554/eLife.70968 (PMC8497053; doi:10.7554/eLife.70968)
Supplement: Supplementary file 1. [file elife-70968-supp1.xls]

## Sheet: Sheet1
nucleotide analog	NTP conc. (µM)	nucleotide analog conc. (µM)	T (°C)	Force (pN)		product length						total replication time			dwell time distribution									Figure
						# traces	(mean ± std) nt		(γ ± std) nt			(median ± std) s			# traces	# dwell times	(nucleotide addition rate ± std) 1/s	(pause 1 exit rate ± std) 1/s	(pause 2 exit rate ± std) 1/s	pause 1 probability ± std	pause 2 probability ± std	backtrack probability ± std
N/A	500 A/C/G/UTP	0	25	25		107	891 ± 16		_			21 ± 1			158	13095	77.2 ± 0.5	5.31 ± 0.15	1.26 ± 0.30	0.059 ± 0.002	0.0008 ± 0.0003	0.0006 ± 0.0001		1 ‒ fs2EF
						67	935 ± 19					20 ± 1			76	6442	74.9 ± 0.9	5.73 ± 0.17	1.11 ± 0.44	0.056 ± 0.003	0.0009 ± 0.0005	0.0010 ± 0.0003		1 ‒ fs2EF
						71	880 ± 22					22 ± 1			115	9820	73.5 ± 0.8	4.86 ± 0.17	1.28 ± 0.40	0.060 ± 0.003	0.0010 ± 0.0005	0.0007 ± 0.0002		1 ‒ fs2EF
3'-dATP	500 A/C/G/UTP	0	25	35		269	940 ± 13		780 ± 64			25 ± 1			343	29458	65.6 ± 0.5	5.19 ± 0.14	1.59 ± 0.21	0.060 ± 0.002	0.0033 ± 0.0009	0.0005 ± 0.0001		1BCE-H, 2A-C, 3B-E, 4B-F, 5CD, 6CD, 1 ‒ fs2A, 2 ‒ fs2A-C, 3 ‒ fs1, 3 ‒ fs2B-F, 3 ‒ fs5BCEF, 4 ‒ fs1, 5 ‒ fs1A-D, 5 ‒ fs2A-D, 6 ‒ fs1A-D, 6 ‒ fs2A-D
		500				97	802 ± 30					23 ± 1			98	7238	66.2 ± 1.6	5.74 ± 0.76	2.66 ± 0.51	0.067 ± 0.005	0.0129 ± 0.0084	0.0004 ± 0.0001		2ABC, 2 ‒ fs2A-C
		1000				133	701 ± 25					27 ± 2			134	8478	63.5 ± 0.8	3.85 ± 0.10	1.60 ± 0.20	0.010 ± 0.004	0.0015 ± 0.0008	0.0004 ± 0.0001		2BC, 2 ‒ fs2A-C
		1500				146	643 ± 26					29 ± 3			154	9131	56.1 ± 1.4	3.42 ± 0.06	1.06 ± 0.15	0.155 ± 0.009	0.0021 ± 0.0007	0.0006 ± 0.0001		2BC, 2 ‒ fs2A-C
		2000				98	566 ± 33					24 ± 4			98	5155	61.3 ± 1.4	3.08 ± 0.08	1.09 ± 0.15	0.177 ± 0.012	0.0036 ± 0.0015	0.0004 ± 0.0002		2BC, 2 ‒ fs2A-C
	500 C/G/UTP, 50 ATP	0	25	35		61	914 ± 29		777 ± 50			89 ± 3			61	4808	64.0 ± 1.2	1.38 ± 0.05	0.37 ± 0.05	0.149 ± 0.005	0.0115 ± 0.0026	0.0007 ± 0.0003		2DEF, 2 ‒ fs2D-F, 3 ‒ fs3BCEF
		100				60	698 ± 38					83 ± 10			62	3855	62.6 ± 1.1	1.26 ± 0.05	0.33 ± 0.04	0.152 ± 0.005	0.0109 ± 0.0024	0.0014 ± 0.0005		2EF, 2 ‒ fs2D-F
		300				69	383 ± 28					28 ± 4			69	2241	62.8 ± 2.1	1.43 ± 0.11	0.50 ± 0.07	0.140 ± 0.009	0.0225 ± 0.0067	0.0012 ± 0.0006		2EF, 2 ‒ fs2D-F
		500				60	299 ± 27					23 ± 3			60	1442	61.9 ± 1.9	1.36 ± 0.18	0.45 ± 0.16	0.154 ± 0.016	0.0229 ± 0.0130	0.0025 ± 0.0042		2EF, 2 ‒ fs2D-F
		1000				51	195 ± 16					19 ± 3			51	737	77.5 ± 5.7	1.22 ± 0.08	0.28 ± 0.06	0.213 ± 0.025	0.0126 ± 0.0039	0.0026 ± 0.0025		2EF, 2 ‒ fs2D-F
	500 C/G/UTP, 50 ATP	300	25	25		44	341 ± 33		-			28 ± 6			-									2 ‒ fs4A, 3 ‒ fs4A, 4 ‒ fs2A, 5 ‒ fs3A, 6 ‒ fs3A
3'-dCTP	500 A/C/G/UTP	0	25	35		269	940 ± 13		338 ± 18			25 ± 1			343	29458	65.6 ± 0.5	5.19 ± 0.14	1.59 ± 0.21	0.060 ± 0.002	0.0033 ± 0.0009	0.0005 ± 0.0001		1BCE-H, 2A-C, 3B-E, 4B-F, 5CD, 6CD, 1 ‒ fs2A, 2 ‒ fs2A-C, 3 ‒ fs1, 3 ‒ fs2B-F, 3 ‒ fs5BCEF, 4 ‒ fs1, 5 ‒ fs1A-D, 5 ‒ fs2A-D, 6 ‒ fs1A-D, 6 ‒ fs2A-D
		500				148	604 ± 27					18 ± 2			162	9383	69.0 ± 0.7	4.10 ± 0.09	1.27 ± 0.23	0.093 ± 0.003	0.0022 ± 0.0009	0.0004 ± 0.0001		6BD, 6 ‒ fs2A-D
		1000				159	482 ± 27					12 ± 2			162	7242	63.8 ± 0.8	4.23 ± 0.10	1.16 ± 0.23	0.101 ± 0.004	0.0020 ± 0.0007	0.0004 ± 0.0001		6D, 6 ‒ fs2A-D
		1500				139	440 ± 23					15 ± 2			157	6063	63.5 ± 1.0	3.39 ± 0.08	0.94 ± 0.19	0.143 ± 0.007	0.0022 ± 0.0009	0.0006 ± 0.0002		6D, 6 ‒ fs2A-D
		2000				101	352 ± 24					13 ± 2			110	3609	64.4 ± 1.2	3.15 ± 0.09	1.01 ± 0.30	0.169 ± 0.009	0.0023 ± 0.0016	0.0004 ± 0.0002		6D, 6 ‒ fs2A-D
	500 A/G/UTP, 50 CTP	0	25	35		79	966 ± 12		457 ± 21			26 ± 1			82	7593	68.7 ± 0.7	6.68 ± 0.30	2.33 ± 0.38	0.087 ± 0.004	0.0062 ± 0.0034	0.0005 ± 0.0001		6GH, 6 ‒ fs2E-H
		100				171	565 ± 25					15 ± 2			190	9727	65.6 ± 0.8	4.56 ± 0.10	1.66 ± 0.34	0.107 ± 0.004	0.0013 ± 0.0010	0.0006 ± 0.0001		6H, 6 ‒ fs2E-H
		300				129	263 ± 16					6 ±1			133	3078	69.9 ± 2.0	4.65 ± 0.22	1.30 ± 0.27	0.137 ± 0.012	0.0059 ± 0.0027	0.0005 ± 0.0002		6H, 6 ‒ fs2E-H
		500				108	178 ± 11					5 ± 0			112	1638	65.6 ± 1.3	4.02 ± 0.15	1.31 ± 0.34	0.132 ± 0.008	0.0033 ± 0.0020	0.0005 ± 0.0003		6FH, 6 ‒ fs2E-H
		1000				68	131 ± 8					4 ± 0			71	688	72.7 ± 2.9	2.90 ± 0.15	0.15 ± 0.08	0.165 ± 0.013	0.0039 ± 0.0050	0.0009 ± 0.0024		6H, 6 ‒ fs2E-H
3'-dUTP	500 A/C/G/UTP	0	25	35		269	940 ± 13		151 ± 6			25 ± 1			343	29458	65.6 ± 0.5	5.19 ± 0.14	1.59 ± 0.21	0.060 ± 0.002	0.0033 ± 0.0009	0.0005 ± 0.0001		1BCE-H, 2A-C, 3B-E, 4B-F, 5CD, 6CD, 1 ‒ fs2A, 2 ‒ fs2A-C, 3 ‒ fs1, 3 ‒ fs2B-F, 3 ‒ fs5BCEF, 4 ‒ fs1, 5 ‒ fs1A-D, 5 ‒ fs2A-D, 6 ‒ fs1A-D, 6 ‒ fs2A-D
		500				130	445 ± 26					12 ± 1			151	6188	68.5 ± 0.9	4.35 ± 0.14	1.48 ± 0.29	0.086 ± 0.003	0.0037 ± 0.0015	0.0005 ± 0.0001		5AD, 5 ‒ fs2A-D
		1000				141	278 ± 17					6 ± 1			155	3933	64.4 ± 1.2	4.38 ± 0.21	1.47 ± 0.33	0.096 ± 0.006	0.0050 ± 0.0026	0.0004 ± 0.0002		5D, 5 ‒ fs2A-D
		1500				148	210 ± 14					5 ± 0			160	2859	66.4 ± 1.3	3.99 ± 0.14	1.69 ± 0.25	0.130 ± 0.009	0.0062 ± 0.0027	0.0005 ± 0.0002		5D, 5 ‒ fs2A-D
		2000				100	197 ± 14					6 ± 1			114	1821	61.9 ± 2.0	3.38 ± 0.09	0.81 ± 0.24	0.161 ± 0.011	0.0018 ± 0.0007	0.0005 ± 0.0003		5D, 5 ‒ fs2A-D
	500 A/C/GTP, 50 UTP	0	25	35		98	910 ± 22		241 ± 9			34 ± 1			117	9742	73.5 ± 0.9	3.27 ± 0.05	1.06 ± 0.21	0.122 ± 0.003	0.0010 ±0.0002	0.0005 ± 0.0001		5GH, 4 ‒ fs1E-H, 5 ‒ fs2S11E-H
		100				135	315 ± 21					9 ± 1			143	3849	76.3 ± 4.6	3.72 ± 0.09	1.43 ± 0.35	0.238 ± 0.044	0.0017 ± 0.0010	0.0006 ± 0.0002		5H, 5 ‒ fs2E-H
		300				92	146 ± 7					4 ± 0			94	1094	65.1 ± 1.8	3.50 ± 0.14	0.97 ± 0.47	0.151 ± 0.014	0.0015 ± 0.0007	0.0006 ± 0.0004		5H, 5 ‒ fs2E-H
		500				74	108 ± 7					4 ± 0			76	627	61.9 ± 2.3	3.31 ± 0.17	0.20 ± 0.24	0.179 ± 0.022	0.0021 ± 0.0015	0.0005 ± 0.0005		5FH, 5 ‒ fs2E-H
		1000				57	67 ± 3					3 ± 0			60	260	56.3 ± 3.2	2.62 ± 0.21	0.12 ± 0.12	0.114 ± 0.017	0.0049 ± 0.0049	0.0015 ± 0.0021		5H, 5 ‒ fs2E-H
ddhCTP	500 A/C/G/UTP	0	25	35		269	940 ± 13		1221 ± 130			25 ± 1			343	29458	65.6 ± 0.5	5.19 ± 0.14	1.59 ± 0.21	0.060 ± 0.002	0.0033 ± 0.0009	0.0005 ± 0.0001		1BCE-H, 2A-C, 3B-E, 4B-F, 5CD, 6CD, 1 ‒ fs2A, 2 ‒ fs2A-C, 3 ‒ fs1, 3 ‒ fs2B-F, 3 ‒ fs5BCEF, 4 ‒ fs1, 5 ‒ fs1A-D, 5 ‒ fs2A-D, 6 ‒ fs1A-D, 6 ‒ fs2A-D
		100				172	934 ± 16					24 ± 1			213	18749	69.8 ± 0.7	5.25 ± 0.15	1.54 ± 0.18	0.065 ± 0.002	0.0028 ± 0.0007	0.0003 ± 0.0001		6C, 6 ‒ fs1A-D
		500				125	894 ± 22					25 ± 1			145	11877	68.4 ± 0.6	4.86 ± 0.13	1.47 ± 0.24	0.071 ± 0.002	0.0021 ± 0.0003	0.0003 ± 0.0001		6AC, 6 ‒ fs1A-D
		1000				146	789 ± 25					28 ± 1			152	11213	66.2 ± 0.6	4.33 ± 0.10	1.64 ± 0.20	0.082 ± 0.002	0.0030 ± 0.0011	0.0006 ± 0.0001		6C, 6 ‒ fs1A-D
		1500				162	742 ± 26					31 ± 2			168	11796	61.5 ± 0.8	3.68 ±0.09	1.00 ± 0.27	0.113 ± 0.004	0.0026 ± 0.0011	0.0009 ± 0.0002		6C, 6 ‒ fs1A-D
		2000				187	622 ± 24					26 ± 3			190	11003	62.1 ± 0.6	3.50 ± 0.06	0.84 ± 0.11	0.116 ± 0.003	0.0021 ± 0.0006	0.0008 ± 0.0001		6C, 6 ‒ fs1A-D
	500 A/G/UTP, 50 CTP	0	25	35		79	966 ± 19		1360 ± 71			26 ± 1			82	7593	68.7 ± 0.7	5.58 ± 0.30	2.33 ± 0.38	0.087 ± 0.004	0.0062 ± 0.0034	0.0005 ± 0.0001		6GH, 6 ‒ fs1E-H, 6 ‒ fs2E-H
		100				69	815 ± 32					27 ± 1			77	5708	69.7 ± 5.9	5.07 ± 0.68	1.95 ± 0.58	0.122 ± 0.046	0.0047 ± 0.0074	0.0006 ± 0.0001		6G, 6 ‒ fs1E-H
		200				152	700 ± 26					24 ± 2			167	11151	66.1 ± 0.6	4.82 ± 0.08	1.72 ± 0.26	0.124 ± 0.005	0.0014 ± 0.0005	0.0004 ± 0.0001		6EG, 6 ‒ fs1E-H
		300				86	599 ± 31					18 ± 3			94	5111	72.3 ± 2.5	4.73 ± 0.12	1.74 ± 0.30	0.181 ± 0.021	0.0022 ± 0.0017	0.0007 ± 0.0002		6G, 6 ‒ fs1E-H
		500				79	433 ± 29					12 ± 2			83	3139	67.3 ± 1.1	4.00 ± 0.10	1.34 ± 0.36	0.158 ± 0.008	0.0013 ± 0.0006	0.0006 ± 0.0002		6G, 6 ‒ fs1E-H
		800				157	362 ± 18					12 ± 1			157	4938	66.8 ± 1.3	3.44 ± 0.06	1.47 ± 0.21	0.180 ± 0.010	0.0013 ± 0.0003	0.0004 ± 0.0001		6G, 6 ‒ fs1E-H
		1000				59	284 ± 23					10 ± 1			61	1480	67.3 ± 1.1	2.95 ± 0.10	1.06 ± 0.43	0.167 ± 0.011	0.0015 ± 0.0009	0.0006 ± 0.0004		6G, 6 ‒ fs1E-H
	500 A/G/UTP, 50 CTP	300	25	25		92	499 ± 31		-			13 ± 2			-									2 ‒ fs4A, 3 ‒ fs4A, 4 ‒ fs2A, 5 ‒ fs3A, 6 ‒ fs3A
