# Supplementary material for: Inhibition of SARS-CoV-2 polymerase by nucleotide analogs from a single-molecule perspective
Source: eLife. 2021 Oct 7;10:e70968. doi: 10.7554/eLife.70968 (PMC8497053; doi:10.7554/eLife.70968)
Supplement: Supplementary file 2. [file elife-70968-supp2.xls]

## Sheet: Sheet2
nucleotide analog	NTP conc. (µM)	nucleotide analog conc. (µM)	T (°C)	Force (pN)		product length						total replication time			dwell time distribution									Figure
						# traces	(mean ± std) nt		(γ ± std) nt			(median ± std) s			# traces	# dwell times	(nucleotide addition rate ± std) 1/s	(pause 1 exit rate ± std) 1/s	(pause 2 exit rate ± std) 1/s	pause 1 probability ± std	pause 2 probability ± std	backtrack probability ± std
Remdesivir-TP SARS-CoV-2	500 A/C/G/UTP	0	25	35		269	940 ± 13		-			25 ± 1			343	29458	65.6 ± 0.5	5.19 ± 0.14	1.59 ± 0.21	0.060 ± 0.002	0.0033 ± 0.0009	0.0005 ± 0.0001		1BCE-H, 2A-C, 3B-E, 4B-F, 5CD, 6CD, 1 ‒ fs2A, 2 ‒ fs2A-C, 3 ‒ fs1, 3 ‒ fs2B-F, 3 ‒ fs5BCEF, 4 ‒ fs1, 5 ‒ fs1A-D, 5 ‒ fs2A-D, 6 ‒ fs1A-D, 6 ‒ fs2A-D
		20				114	976 ± 14					53 ± 2			148	12409	67.9 ± 0.8	4.13 ± 0.16	0.62 ± 0.11	0.074 ± 0.002	0.0062 ± 0.0009	0.0030 ± 0.0004		3BCEF, 3 ‒ fs1
		50				87	947 ± 23					72 ± 6			148	11710	67.3 ± 0.7	3.39 ± 0.12	0.41 ± 0.07	0.080 ± 0.002	0.0071 ± 0.0007	0.0052 ± 0.0006		3BCEF, 3 ‒ fs1
		100				120	902 ± 18					167 ± 9			138	10350	64.1 ± 0.7	1.87 ± 0.04	0.16 ± 0.02	0.120 ± 0.003	0.0083 ± 0.0007	0.0091 ± 0.0010		3A-F, 3 ‒ fs1, 3 ‒ fs5B-F
		300				106	894 ± 20					315 ± 14			161	11544	61.4 ± 0.8	1.38 ± 0.04	0.16 ± 0.03	0.140 ± 0.003	0.0121 ± 0.0001	0.0142 ± 0.0015		3BCEF, 3 ‒ fs1
	500 A/C/G/UTP	0	37	35		78	909 ± 31		-			12 ± 1			87	7101	169.0 ± 3.8	15.60 ± 0.71	4.37 ± 0.39	0.132 ± 0.010	0.0163 ± 0.0030	0.0006 ± 0.0001		1BE-H, 1 ‒ fs2D, 3 ‒ fs4A-C
		100				52	768 ± 34					33 ± 4			57	4057	169.2 ± 3.3	4.85 ± 0.19	0.51 ± 0.10	0.119 ± 0.004	0.0108 ± 0.0011	0.0022 ± 0.0007		3 ‒ fs3A-C
	500 A/C/G/UTP	0	25	25		93	924 ± 12		-			21 ± 1			191	16262	77.7 ± 0.5	5.47 ± 0.13	1.74 ± 0.32	0.062 ± 0.002	0.0018 ± 0.0007	0.0008 ± 0.0001		2 ‒ fs4A-G
		100				113	892 ± 15					91 ± 6			131	10194	72.1 ± 0.5	2.19 ± 0.05	0.37 ± 0.04	0.091 ± 0.002	0.0086 ± 0.0010	0.0049 ± 0.0005		2 ‒ fs4B-D
	500 C/G/UTP, 50 ATP	0	25	35		61	914 ± 29		-			89 ± 3			61	4808	64.0 ± 1.2	1.38 ± 0.05	0.37 ± 0.05	0.149 ± 0.005	0.0115 ± 0.0026	0.0007 ± 0.0003		2DEF, 2 ‒ fs2D-F, 3 ‒ fs5BCEF
		10				90	633 ± 30					389 ± 106			96	5244	64.1 ± 1.5	0.98 ± 0.05	0.16 ± 0.04	0.151 ± 0.006	0.0167 ± 0.0028	0.0299 ± 0.0023		3 ‒ fs5A-F
Sofosbuvir-TP	500 A/C/G/UTP	0	25	35		269	940 ± 13		-			25 ± 1			343	29458	65.6 ± 0.5	5.19 ± 0.14	1.59 ± 0.21	0.060 ± 0.002	0.0033 ± 0.0009	0.0005 ± 0.0001		1BCE-H, 2A-C, 3B-E, 4B-F, 5CD, 6CD, 1 ‒ fs2A, 2 ‒ fs2A-C, 3 ‒ fs1, 3 ‒ fs2B-F, 3 ‒ fs5BCEF, 4 ‒ fs1, 5 ‒ fs1A-D, 5 ‒ fs2A-D, 6 ‒ fs1A-D, 6 ‒ fs2A-D
		100				108	967 ± 19					29 ± 1			126	11185	67.0 ± 0.7	4.71 ± 0.23	1.49 ± 0.33	0.075 ± 0.003	0.0043 ± 0.0020	0.0004 ± 0.0001		5C, 5 ‒ fs1A-D
		500				128	966 ± 17					27 ± 1			158	14364	70.4 ± 0.5	4.86 ± 0.13	1.77 ± 0.07	0.073 ± 0.002	0.0029 ± 0.0010	0.0005 ± 0.0001		5C, 5 ‒ fs1A-D
		1000				131	934 ± 19					29 ± 1			166	14879	66.2 ± 0.7	4.38 ± 0.10	1.40 ± 0.18	0.089 ± 0.003	0.0025 ± 0.0009	0.0004 ± 0.0001		5AC, 5 ‒ fs1A-D
	500 A/C/GTP, 50 UTP	0	25	35		98	910 ± 21		3908 ± 467			35 ± 1			117	9742	73.5 ± 0.9	3.27 ± 0.05	1.06 ± 0.21	0.123 ± 0.003	0.0010 ± 0.0002	0.0005 ± 0.0001		5GH, 5 ‒ fs1E-H, 5 ‒ fs2E-H
		100				148	873 ± 24					40 ± 1			167	13448	63.1 ± 0.5	3.44 ± 0.04	0.88 ± 0.11	0.157 ± 0.004	0.0014 ± 0.0004	0.0007 ± 0.0001		5G, 5 ‒ fs1E-H
		300				122	734 ± 30					37 ± 2			143	9757	66.1 ± 0.9	3.21 ± 0.04	1.03 ± 0.19	0.171 ± 0.005	0.0013 ± 0.0005	0.0008 ± 0.0001		5G, 5 ‒ fs1E-H
		500				167	706 ± 27					37 ± 2			188	12238	76.7 ± 1.9	3.31 ± 0.04	0.88 ± 0.08	0.435 ± 0.085	0.0028 ± 0.0006	0.0010 ± 0.0002		5EG, 5 ‒ fs1E-H
		1000				127	563 ± 32					22 ± 4			138	7170	66.7 ± 1.2	3.27 ± 0.06	1.30 ± 0.19	0.193 ± 0.011	0.0020 ± 0.0009	0.0008 ± 0.0001		5G, 5 ‒ fs1E-H
	500 A/C/GTP, 50 UTP	300	25	25		69	709 ± 34		-			30 ± 1			-									2 ‒ fs4A, 3 ‒ fs4A, 4 ‒ fs2A, 5 ‒ fs3A, 6 ‒ fs3A
T-1106-TP	500 A/C/G/UTP	0	25	35		269	940 ± 13		-			25 ± 1			343	29458	65.6 ± 0.5	5.19 ± 0.14	1.59 ± 0.21	0.060 ± 0.002	0.0033 ± 0.0009	0.0005 ± 0.0001		1BCE-H, 2A-C, 3B-E, 4B-F, 5CD, 6CD, 1 ‒ fs2A, 2 ‒ fs2A-C, 3 ‒ fs1, 3 ‒ fs2B-F, 3 ‒ fs5BCEF, 4 ‒ fs1, 5 ‒ fs1A-D, 5 ‒ fs2A-D, 6 ‒ fs1A-D, 6 ‒ fs2A-D
		20				131	945 ± 20					28 ± 1			173	14922	69.7 ± 0.5	5.19 ± 0.14	1.52 ± 0.14	0.073 ± 0.002	0.0033 ± 0.0007	0.0005 ± 0.0001		4BCEF, 4 ‒ fs1
		50				137	929 ± 16					27 ± 1			174	15041	67.8 ± 0.7	5.12 ± 0.11	1.89 ± 0.19	0.071 ± 0.004	0.0066 ± 0.0015	0.0007 ± 0.0001		4BCEF, 4 ‒ fs1
		100				131	943 ± 18					30 ± 1			166	14159	67.7 ± 0.5	6.25 ± 0.29	0.77 ± 0.13	0.071 ± 0.002	0.0025 ± 0.0004	0.0011 ± 0.0002		4BCEF, 4 ‒ fs1
		300				145	931 ± 17					52 ± 4			160	12987	68.9 ± 0.6	4.98 ± 0.10	0.22 ± 0.03	0.079 ± 0.002	0.0035 ± 0.0003	0.0021 ± 0.0004		4BCEF, 4 ‒ fs1
		500				144	946 ± 16					65 ± 4			171	14626	64.2 ± 0.4	3.83 ± 0.07	0.16 ± 0.01	0.079 ± 0.002	0.0044 ± 0.0003	0.0023 ± 0.0004		4A-F, 4 ‒ fs1
	500 A/C/G/UTP	0	25	25		93	924 ± 12		-			21 ± 0			191	16262	77.7 ± 0.5	5.47 ± 0.13	1.74 ± 0.32	0.062 ± 0.002	0.0018 ± 0.0007	0.0008 ± 0.0001		2 ‒ fs4E-G, 3 ‒ fs4E-G, 4 ‒ fs2E-G, 5 ‒ fs3E-G, 6 ‒ fs3E-G
		300				84	916 ± 16					44 ± 2			142	11673	70.2 ± 0.4	4.08 ± 0.10	0.20 ± 0.04	0.062 ± 0.002	0.0027 ± 0.0004	0.0019 ± 0.0007		2 ‒ fs4E-G, 3 ‒ fs4E-G, 4 ‒ fs2E-G, 5 ‒ fs3E-G, 6 ‒ fs3E-G
Remdesivir-TP SARS-CoV-1	500 A/C/G/UTP	0	25	35		93	943 ± 20		-			21 ± 1			107	9525	78.7 ± 0.5	4.76 ± 0.16	0.72 ± 0.11	0.043 ± 0.001	0.0028 ± 0.0004	0.0009 ± 0.0002		1BCE-H, 2A-C, 3B-E, 4B-F, 5CD, 6CD, 1 ‒ fs2A, 2 ‒ fs2A-C, 3 ‒ fs1, 3 ‒ fs2B-F, 3 ‒ fs5BCEF, 4 ‒ fs1, 5 ‒ fs1A-D, 5 ‒ fs2A-D, 6 ‒ fs1A-D, 6 ‒ fs2A-D
		20				117	934 ± 17					45 ± 3			148	13193	71.1 ± 0.5	3.64 ± 0.17	0.56 ± 0.09	0.048 ± 0.001	0.0076 ± 0.0009	0.0038 ± 0.0005		3 ‒ fs2B-F
		50				124	954 ± 12					60 ± 4			137	12300	76.7 ± 0.7	2.90 ± 0.15	0.39 ± 0.07	0.065 ± 0.001	0.0104 ± 0.0011	0.0035 ± 0.0007		3 ‒ fs2B-F
		100				98	885 ± 19					69 ± 5			111	8951	72.8 ± 0.7	2.46 ± 0.10	0.36 ± 0.05	0.073 ± 0.002	0.0109 ± 0.0010	0.0049 ± 0.0008		3 ‒ fs2A-F
		300				116	827 ± 18					124 ± 8			135	10422	65.2 ± 0.8	1.78 ± 0.10	0.31 ± 0.04	0.101 ± 0.003	0.0194 ± 0.0024	0.0077 ± 0.0012		3 ‒ fs2B-F
